# Supplementary material for: Valp1, a Newly Identified Temperate Phage Facilitating Coexistence of Lysogenic and Non-Lysogenic Populations of Vibrio anguillarum
Source: Pathogens. 2024 Mar 27;13(4):285. doi: 10.3390/pathogens13040285 (PMC11054321; doi:10.3390/pathogens13040285)
Supplement: Supplementary file 1 [file pathogens-13-00285-s001.zip]

Archive with 2 entries (2 files):
- Supplementary figures Valp1 R1.pdf
- Supplementary Tables.pdf
